# Supplementary material for: Elevated nuclear TDP-43 induces constitutive exon skipping
Source: Mol Neurodegener. 2024 Jun 9;19:45. doi: 10.1186/s13024-024-00732-w (PMC11163724; doi:10.1186/s13024-024-00732-w)
Supplement: Supplementary file 10 — Supplementary Material 10 [file 13024_2024_732_MOESM10_ESM.xlsx]

## Sheet: 1_Mouse_PSI
Gene	Control_1	Control_2	TDP43WT_1	TDP43WT_2	G298S_1	G298S_2		TDP-43WT vs CT (p-value)	TDP-43G298S vs CT (p-value)	TDP-43G298S vs TDP-43WT (p-value)	Strand	Exon Coordinates
Arhgap44	88.785	77.8309	13.0769	8.27586	30.5711	27.8932		1.76793e-05	7.80324e-05	0.0110364	-	chr11:65005454-65005505
Ddi2	100	95.9184	64.1026	42.1053	52.4753	47.5		0.00183916	0.00134902	0.700289	-	chr4:141689270-141689331
Psme3	90.1099	91.7695	44.7205	39.2857	51.4607	46.3576		3.52006e-05	7.55064e-05	0.119205	+	chr11:101317623-101317727
Dgkq	100	100	55.4217	48.5294	62.8571	55.102		7.67023e-05	0.00016774	0.1578	-	chr5:108655844-108655969
Mrpl45	98.8235	98.6784	49.0683	48.8889	61.7555	60.9375		7.45915e-06	3.17555e-05	0.00613571	-	chr11:97328086-97328259
Psmd14	100	100	52.9412	60	58.209	61.5385		5.96557e-05	8.95909e-05	0.393486	+	chr2:61760975-61761094
Hjurp	95.6522	95.2941	75	63.6364	48.5714	43.75		0.00238604	0.000115146	0.00410072	-	chr1:88267948-88268026
Cops4	90	84.6416	52.0362	48.7805	54.3186	55.6818		0.000101121	0.00019509	0.238556	+	chr5:100527974-100528053
Tiam1	71.4286	49.1803	14.7059	44	29.7872	20.8333		0.0496845	0.0331328	0.752073	-	chr16:89817961-89818331
Creld1	100	99.5249	70.1342	61.21	71.9266	66.25		0.000412808	0.00068537	0.455826	-	chr6:113492124-113492258
Inpp4a	67.3469	76.5766	37.037	37.6147	45.2489	40.7407		0.000414556	0.000973146	0.243866	-	chr1:37374272-37374289
Shank1	59.375	57.3333	31.25	26.6667	26.5306	27.027		0.000251425	0.000176964	0.537436	+	chr7:44334033-44334059
Pakap	65.8537	61.0738	36.2069	43.4783	27.8409	26.9841		0.00173062	0.000230736	0.0250042	+	chr4:57886289-57886327
Arhgef11	93.5484	76.0563	40	43.2432	71.0843	70.3704		0.000825191	0.0709251	0.00495621	+	chr3:87681860-87681892
Osbpl6	64.2857	81.3333	60.6557	33.3333	36.1582	50.7042		0.0706018	0.0476364	0.766122	+	chr2:76569020-76569043
Pik3cb	93.3333	100	71.4286	54.1667	72.4138	80		0.00373839	0.0281432	0.102615	-	chr9:99101175-99101400
Pdzd4	77.7778	81.9672	51.3513	61.5385	58.5106	42.5532		0.0160924	0.00648274	0.414178	-	chrX:73798758-73798848
Dst	36.6667	27.9279	9.21053	2.8169	4.11985	7.86517		0.00200005	0.0019927	0.996471	+	chr1:34114549-34114641
Herc2	100	91.2621	63.9535	57.5758	76.3158	80		0.000465733	0.0103783	0.0105722	+	chr7:56159374-56159472
Golga4	40	33.3333	11.3636	7.21649	13.7363	9.85915		0.000848457	0.0013315	0.553323	+	chr9:118579542-118579606
Stk24	55.5556	50	21.0526	21.1765	41.8605	23.3333		0.00474057	0.028222	0.144484	-	chr14:121339893-121340193
Ube3c	100	96.9231	75	63.7931	75.2137	76.4706		0.00116055	0.00363192	0.208901	+	chr5:29598859-29599016
C530008M17Rik	64.1026	56.6667	30.5085	36.4865	39.1892	33.3333		0.00174077	0.00284721	0.56799	+	chr5:76843177-76843198
Tub	100	80	55.9322	70.9091	66.4474	71.7391		0.0238493	0.0536203	0.528372	+	chr7:109024490-109024657
Atp2b1	66.6667	65.1786	45.4545	38.3333	41.4508	45.977		0.00151275	0.00217054	0.662207	+	chr10:99019278-99019431

## Sheet: 2_Ms_coordinates_shashimi_plot
Gene	Coordinates	Splicing Type	Data
Adnp2	chr18:80137232-80142875	Cryptic Exon	Fratta, et al. 2018
Celf5	chr10:81469459-81470741	Cryptic Exon	Fratta, et al. 2018
Adipor2	chr6:119365216-119370262	Cryptic Exon	Jeong, et al. 2017
Ap3b2	chr7:81484949-81493932	Cryptic Exon	Jeong, et al. 2017
Camk1g	chr1:193361974-193370573	Cryptic Exon	Jeong, et al. 2017
Gabra1	chr11:42179552-42182296	Cryptic Exon	Jeong, et al. 2017
Hgsnat	chr8:25945076-25946371	Cryptic Exon	Jeong, et al. 2017
Pnpla6	chr8:3524195-3531197	Cryptic Exon	Jeong, et al. 2017
Rrp36	chr17:46672588-46674427	Cryptic Exon	Jeong, et al. 2017
Tbc1d1	chr5:64339492-64345476	Cryptic Exon	Jeong, et al. 2017
Ube2d1	chr10:71261637-71286169	Cryptic Exon	Jeong, et al. 2017
Wbscr22	chr5:135061275-135063934	Cryptic Exon	Jeong, et al. 2017
Arhgap44	chr11:65002793-65008797	Skiptic exons	Carmen-Orozco, et al. 2023
Arhgef11	chr3:87617050-87683919	Skiptic exons	Carmen-Orozco, et al. 2023
C530008M17Rik	chr5:76840484-76849156	Skiptic exons	Carmen-Orozco, et al. 2023
Cops4	chr5:100518244-100528773	Skiptic exons	Carmen-Orozco, et al. 2023
Ddi2	chr4:141684696-141692587	Skiptic exons	Carmen-Orozco, et al. 2023
Dgkq	chr5:108655429-108656149	Skiptic exons	Carmen-Orozco, et al. 2023
Dst	chr1:34113912-34116437	Skiptic exons	Carmen-Orozco, et al. 2023
Golga4	chr9:118577034-118582543	Skiptic exons	Carmen-Orozco, et al. 2023
Hjurp	chr1:88266281-88270336	Skiptic exons	Carmen-Orozco, et al. 2023
Inpp4a	chr1:37372276-37377789	Skiptic exons	Carmen-Orozco, et al. 2023
Mrpl45	chr11:97326744-97329032	Skiptic exons	Carmen-Orozco, et al. 2023
Osbpl6	chr2:76567810-76577250	Skiptic exons	Carmen-Orozco, et al. 2023
Pakap	chr4:57882869-57893729	Skiptic exons	Carmen-Orozco, et al. 2023
Pdzd4	chrX:73798135-73800137	Skiptic exons	Carmen-Orozco, et al. 2023
Pik3cb	chr9:99094284-99106065	Skiptic exons	Carmen-Orozco, et al. 2023
Psmd14	chr2:61760449-61764146	Skiptic exons	Carmen-Orozco, et al. 2023
Shank1	chr7:44333483-44342227	Skiptic exons	Carmen-Orozco, et al. 2023
Stk24	chr14:121336317-121380130	Skiptic exons	Carmen-Orozco, et al. 2023
Tiam1	chr16:89811378-89822037	Skiptic exons	Carmen-Orozco, et al. 2023
Tub	chr7:109022353-109026088	Skiptic exons	Carmen-Orozco, et al. 2023
Agpat3	chr10:78284205-78288044	Skiptic exons	Fratta, et al. 2018
Ankrd42	chr7:92614388-92624029	Skiptic exons	Fratta, et al. 2018
Creld1	chr6:113491861-113492946	Skiptic exons	Fratta, et al. 2018
Herc2	chr7:56157702-56163887	Skiptic exons	Fratta, et al. 2018
Pex16	chr4:147917281-147918905	Skiptic exons	Fratta, et al. 2018
Plod1	chr4:147917282-147918908	Skiptic exons	Fratta, et al. 2018
Psme3	chr11:101316392-101318622	Skiptic exons	Fratta, et al. 2018
Slc6a6	chr6:91740932-91745026	Skiptic exons	Fratta, et al. 2018
Ube3c	chr5:29597063-29600838	Skiptic exons	Fratta, et al. 2018
Eif4h	chr5:134621975-134625442	Splicing changes	Fratta, et al. 2018
Sort1	chr3:108354141-108356272	Splicing changes	Fratta, et al. 2018

## Sheet: 3_Human_PSI
Gene Name	Control(rep1)	Control(rep2)	Control(rep3)	TDP43WT(rep1)	TDP43WT(rep2)	TDP43WT(rep2)	Exon Type	WT vs C (p-value)	Strand	Predicted NMD (Y, N, Not Applicable)	Exon Coordinates
XPNPEP1	100	99.3421	100	23.8095	23.1482	25.6881	skiptic	3.69288e-08	-	N	chr10:109886246-109886341
VARS2	98.1818	98.4	99.2188	20	13.8461	19.4444	skiptic	1.59604e-07	+	Y	chr6:30916878-30916959
SLC35A5	100	100	100	32.4675	39.5062	26.3158	skiptic	5.74369e-06	+	N	chr3:112569171-112569269
SESN3	100	100	97.1429	53.3333	25	47.3684	skiptic	0.000590324	-	N	chr11:95189779-95189961
SBF1	81.4286	80.7018	75.7576	14.8936	7.80142	13.6364	skiptic	2.10941e-06	-	N	chr22:50466978-50467001
RCHY1	93.75	91.4573	92.5	23.7288	17.284	12.931	skiptic	1.46953e-06	-	N	chr4:75491611-75491637
RABGGTB	98.4375	89.404	95.6044	10.1852	11.5702	23.0769	skiptic	7.11524e-06	+	N	chr1:75789159-75789356
PTS	91.0112	86.2385	92	15.5689	10.8696	16.7883	skiptic	5.38382e-07	+	Y	chr11:112230208-112230230
PLXNB1	94.8718	97.0297	96.9466	26.6667	20.9302	20.5882	skiptic	3.20599e-07	-	Y	chr3:48418191-48418363
NUP93	100	99.1597	99.6377	32.1839	27.6786	34.127	skiptic	3.92017e-07	+	N	chr16:56839521-56839604
NUP88	100	92.8571	90.5882	34.7826	36.3636	25	skiptic	1.8536e-05	-	Y	chr17:5404099-5404246
NRCAM	91.3461	86.2745	93.2735	32.3171	23.8889	27.3585	skiptic	3.87647e-06	-	N	chr7:108225645-108225701
NIFK	89.6552	96.9697	98.4848	22.2222	44.4444	51.8518	skiptic	0.000943507	-	Y	chr2:121732096-121732204
MYBBP1A	91.3043	85.7143	94.7368	14.2857	13.7931	9.52381	skiptic	9.39104e-07	-	N	chr17:4545259-4545345
HYOU1	100	100	100	18.1287	16.2791	20.6897	skiptic	4.61396e-08	-	N	chr11:119052295-119052429
GART	90	93.9394	93.4783	14.8148	10.2041	17.5439	skiptic	3.96475e-07	-	N	chr21:33509783-33509920
FBXO22	95.2381	89.3204	88.5496	25.4902	27.6596	25.5319	skiptic	7.54296e-07	+	Y	chr15:75904491-75904629
ELP2	96.2963	95.8904	97.0588	26.9231	28.5714	41.0714	skiptic	1.50236e-05	+	Y	chr18:36170063-36170196
CSDE1	98.1183	96.1735	97.4205	9.93884	8.40979	11.0672	skiptic	1.60059e-08	-	N	chr1:114730508-114730648
CLASP2	93.5829	92.3414	96.4349	28.2192	26.7568	31.0861	skiptic	3.55402e-07	-	N	chr3:33588705-33588731 & chr3:33592213-33592239
CERT1	70	72.8571	71.875	16.6667	10.4478	20.3704	skiptic	8.74771e-06	-	N	chr5:75399310-75399387
ZNF767P	82.3529	87.5	85.3658	20.5128	20	8.33333	skiptic	8.05742e-06	-	N/A	chr7:149621046-149621172
ZMYND11	77.5862	63.5135	63.2979	2.3622	6.25	11.9266	skiptic	0.000104726	+	N	chr10:221195-221356
WSCD1	100	100	100	45.4545	28.2051	34.4828	skiptic	2.62316e-05	+	Y	chr17:6090321-6090505
WDR41	88.4615	89.2308	92.5466	3.84615	3.6036	19.1177	skiptic	9.63105e-06	-	Y	chr5:77464761-77464809
TRIM16	100	100	100	-1	-1	-1	skiptic	4.32616e-09	-	N/A	chr17:15682854-15682951
TP53BP2	75	80	79.661	23.6842	9.30233	34.7826	skiptic	0.000350026	-	Y	chr1:223821220-223821367
TNR	100	94.8718	94.6903	24.1379	32.1429	31.0345	skiptic	2.19456e-06	-	N	chr1:175403140-175403616
TMEM263	71.4286	58.8235	51.6129	0	13.6364	0	skiptic	0.00105509	+	N/A	chr12:106957082-106957149
TESK1	100	94.2308	98.6111	34	25.5814	44.8276	skiptic	5.72769e-05	+	Y	chr9:35607327-35607409
STC2	100	100	-1	22.7273	28.5714	-1	skiptic	0.159981	-	Y	chr5:173325868-173326010
SLC17A5	100	85.7143	79.5455	10.5263	11.1111	26.9231	skiptic	0.000133298	-	Y	chr6:73644407-73644603
SCN9A	100	100	99.1071	32.6923	32.3529	54.8387	skiptic	0.000231404	-	N	chr2:166278140-166278313
RNF114	97.1429	93.75	95.1219	33.3333	16.6667	30.5556	skiptic	2.22576e-05	+	Y	chr20:49941561-49941711
RHOT2	100	96.5035	91.25	50	29.7297	37.5	skiptic	0.000148792	+	N	chr16:669553-669606
NIPAL3	59.2593	86.3636	91.3793	1.51515	0	5.55556	skiptic	0.000330644	+	Y	chr1:24465296-24465327
NICN1	84.8485	82.8571	93.5484	29.0323	25.3521	31.0345	skiptic	9.49189e-06	-	N	chr3:49425883-49425996
HIRA	100	98.7421	100	44.7761	40.6504	45.1613	skiptic	4.82385e-07	-	Y	chr22:19407184-19407274
HCFC2	100	87.5	100	31.25	16.6667	17.6471	skiptic	3.50375e-05	+	Y	chr12:104079445-104079653
HARS2	97.5	97.1014	92.2222	27.027	21.5686	31.7073	skiptic	3.00009e-06	+	N	chr5:140696103-140696201
FRAS1	100	100	100	28.5714	37.5	30	skiptic	1.43697e-06	+	N	chr4:78267241-78267432
FBRS	100	98.4	97.6378	33.871	25.2033	38.7097	skiptic	7.89474e-06	+	N	chr16:30665035-30665079
FAT1	87.5	91.3043	79.3103	11.1111	10.8696	20	skiptic	9.65512e-06	-	N	chr4:186634735-186634803
FAM102A	100	100	95.2381	-1	-1	-1	skiptic	3.36462e-08	-	Y	chr9:127953805-127953925
ERMAD	100	100	100	26.6667	30.7692	47.3684	skiptic	7.02095e-05	+	N	chr6:169779182-169779295
DDI2	85.7143	96.4286	100	28.5714	12.5	60	skiptic	0.00483144	+	N	chr1:15656617-15656679
COQ5	100	99.0099	99.2424	27.451	30.1887	18.5185	skiptic	2.51355e-06	-	N	chr12:120522214-120522363
CANX	98.5714	99.5305	98.927	46.1268	36.9369	49.1694	skiptic	1.35756e-05	+	N	chr5:179705679-179705852
BMPR1A	100	100	100	20	18.8679	26.3158	skiptic	3.42147e-07	+	Y	chr10:86923376-86923506
ATP9B	100	95.8333	100	-1	44.4444	12.5	skiptic	0.000894318	+	Y	chr18:79277054-79277196
AMT	100	95.2381	88.6792	11.1111	5.26316	28.5714	skiptic	6.5141e-05	-	Y	chr3:49419260-49419405
WRAP73	100	100	100	37.5	28.5714	37.5	skiptic	2.30585e-06	-	N	chr1:3635944-3636030
TLCD3A	100	92	95.2381	37.5	29.0323	27.7778	skiptic	7.44906e-06	+	N	chr17:740505-740600
RNASET2	100	70.5882	89.4737	22.2222	50	20	skiptic	0.00397701	-	Y	chr6:166952488-166952548
ELP1	87.5	88.0282	97.5	20.8333	31.25	55.5556	skiptic	0.00191254	-	Y	chr9:108918811-108918901
CSPP1	100	93.75	100	22.2222	17.3913	37.5	skiptic	4.39534e-05	+	Y	chr8:67193464-67193602
CCDC126	100	78.5714	100	26.3158	36.3636	44.4444	skiptic	0.000654612	+	N/A	chr7:23597967-23598051
BRI3BP	100	100	100	41.6667	20	60	skiptic	0.00184221	+	Y	chr12:125012534-125012636
FANCG	83.3333	56.7568	88	14.2857	14.2857	12.5	skiptic	0.000697979	-	Y	chr9:35078141-35078343
TSPAN11	100	94.4444	97.2973	19.0476	15.9091	20	skiptic	1.8949e-07	+	Y	chr12:30983310-30983419
NHLRC3	-1	100	100	-1	-1	-1	skiptic	0.0723017	+	Y	chr13:39044090-39044181
NEBL	-1	100	100	40	-1	33.3333	skiptic	0.231603	-	N/A	chr10:20958846-20958966
INTS10	84.2105	91.3043	86.5854	26.1364	17.2414	24.6377	skiptic	4.21554e-06	+	N	chr8:19849162-19849239
DPY19L1P1	-1	100	100	20	-1	40	skiptic	0.189813	-	N/A	chr7:32678993-32679130
TTBK2	-1	100	100	25	33.3333	57.1429	skiptic	0.395195	-	Y	chr15:42878549-42878684
NQO2	100	100	100	9.09091	10	44.4444	skiptic	0.000499313	+	N/A	chr6:3026753-3026871
ADAM23	83.3333	62.7119	63.9535	7.40741	2	23.4043	skiptic	0.000795224	+	Y	chr2:206605790-206605880
SUN1	100	96.2963	94.7368	0	4.16667	0	skiptic	8.8348e-08	+	N	chr7:849520-849603
KCNMA1	73.6842	58.9744	65.9091	-1	0	7.14286	skiptic	0.000126729	-	N	chr10:77001407-77001580
HECW1	58.8235	73.4694	75	24.3243	8.16327	8.57143	skiptic	0.000392816	+	Y	chr7:43243875-43243932
ITGB1	100	100	100	6.55738	5.04202	14.4444	mutually exclusive	3.42857e-07	-	Y	chr10:32911886-32912124
SEC61A2	100	100	99.2908	40.7407	39.1892	36.7347	exon inc	1.98211e-07	+	Y	chr10:12132692-12132819
PPA1	100	96.4286	99.2481	28.6822	28.5714	36.5385	exon inc	1.7065e-06	-	Y	chr10:70204873-70204915
DRGX	93.3333	86.9565	100	41.6667	28.5714	45.4545	exon inc	0.00016801	-	N	chr10:49388095-49388289
LINC00680-GUSBP4	100	92.3077	68.8889	4	0	0	exon inc	0.000127688	-	N/A	chr6:57949859-57950011
SPRK2	85.7143	64.7059	84	21.2121	13.0435	29.1667	exon inc	0.000456825	-	Y	chr7:105145283-105145308
LGI4	87.5	85	97.2973	26.6667	20	50	exon inc	0.0010122	-	Y	chr19:35133318-35133444
ENSG00000256591	100	100	100	40	40	42.1053	exon inc	1.05331e-07	+	N/A	chr11:61468664-61468714
FAM66C	72.7273	53.3333	76.3158	0	21.7391	-1	alternative	0.0012481	+	N/A	chr12:8194203-8194327
SCN3A	100	99.4737	100	50.7692	29.4118	30.7692	alternative	0.000126356	-	N/A	chr2:165129940-165130296
ACTR8	-1	90.9091	71.4286	0	1.69492	0	alternative	0.0955264	+	Y	chr3:53865020-53868862
Legend: Blue PSI values, p-value compared C1,2,3-mRNA (i3N control cells) and TDP43WT1,2,3 (i3N cells transduced with TDP-43 lentiviral plasmid)

## Sheet: 4_Human_coordinates_sashimiplot
Gene	Coordinates	Splicing Type	Data
BMPR1A	chr10:86921303-86924982	skiptic exon	Carmen-Orozco, et al. 2023
CANX	chr5:179698416-179706991	skiptic exon	Carmen-Orozco, et al. 2023
COQ5	chr12:120516319-120526842	skiptic exon	Carmen-Orozco, et al. 2023
ELP2	chr18:36166598-36171437	skiptic exon	Carmen-Orozco, et al. 2023
HYOU1	chr11:119052044-119052857	skiptic exon	Carmen-Orozco, et al. 2023
MYBBP1A	chr17:4544952-4545777	skiptic exon	Carmen-Orozco, et al. 2023
NUP93	chr16:56838753-56841937	skiptic exon	Carmen-Orozco, et al. 2023
SCN9A	chr2:166272081-166280656	skiptic exon	Carmen-Orozco, et al. 2023
SESN3	chr11:95185056-95191820	skiptic exon	Carmen-Orozco, et al. 2023
SLC35A5	chr3:112562822-112571073	skiptic exon	Carmen-Orozco, et al. 2023
TESK1	chr9:35606765-35607748	skiptic exon	Carmen-Orozco, et al. 2023
VARS2	chr6:30916103-30917282	skiptic exon	Carmen-Orozco, et al. 2023
WSCD1	chr17:6080025-6095711	skiptic exon	Carmen-Orozco, et al. 2023
XPNPEP1	chr10:109883737-109888276	skiptic exon	Carmen-Orozco, et al. 2023
DDI2	chr1:15651731-15662471	skiptic exon	Carmen-Orozco, et al. 2023
PLOD1	chr1:11965458-11967116	skiptic exon	Fratta, et al. 2018
SLC6A6	chr3:14467812-14472314	skiptic exon	Fratta, et al. 2018
ACTL6B	chr7:100649782-100655263	cryptic exon	Irwin, et al. 2024
AGRN	chr1:1044046-1045563	cryptic exon	Irwin, et al. 2025
EPB41L4A	chr5:112265962-112275610	cryptic exon	Irwin, et al. 2026
HDGFL2	chr19:4491492-4494096	cryptic exon	Irwin, et al. 2027
SLC24A3	chr20:19681638-19684461	cryptic exon	Irwin, et al. 2028
STMN2	chr8:79610163-79637892	cryptic exon	Klim, et al. 2019, Melamed et al. 2019
UNC13A	chr19:17641397-17642959	cryptic exon	Rosa Ma, et al. 2022
ATG4B	chr2:241667964-241672277	cryptic exon	Ling, et al. 2015
GPSM2	chr1:108892000-108899964	cryptic exon	Ling, et al. 2015
PFKP	chr10:3081102-3102438	cryptic exon	Ling, et al. 2015

## Sheet: 5_Correlated gene exp. in human
Gene	Control(rep1)	Control(rep2)	Control(rep3)	TDP43WT(rep1)	TDP43WT(rep2)	TDP43WT(rep3)	Control(rep1)	Control(rep2)	Control(rep3)	TDP43WT(rep1)	TDP43WT(rep2)	TDP43WT(rep3)	CorrelationCoef	P_Value
RNF114	5.55144	5.67431	5.61973	4.83028	4.76473	4.81361	97.1429	93.75	95.1219	33.3333	16.6667	30.5556	0.988216	0.000207461
CSDE1	9.4817	9.47766	9.44794	9.25213	9.16389	9.19862	98.1183	96.1735	97.4205	9.93884	8.40979	11.0672	0.979876	0.000603393
PLXNB1	7.27266	7.41331	7.20444	6.35186	6.51852	6.28416	94.8718	97.0297	96.9466	26.6667	20.9302	20.5882	0.977362	0.000762946
HARS2	5.37636	5.32246	5.19058	4.68845	4.79926	4.80567	97.5	97.1014	92.2222	27.027	21.5686	31.7073	0.974717	0.000950751
COQ5	4.85703	4.89067	4.82362	4.4441	4.32953	4.44575	100	99.0099	99.2424	27.451	30.1887	18.5185	0.966642	0.00165057
ITGB1	7.1528	7.0418	7.17865	6.80824	6.7167	6.74917	100	100	100	6.55738	5.04202	14.4444	0.96288	0.00204131
NUP88	4.89465	5.01015	5.17516	3.80233	3.81727	3.89696	100	92.8571	90.5882	34.7826	36.3636	25	0.962649	0.00206659
ELP2	5.22804	5.29694	5.27398	4.81245	4.96051	5.02218	96.2963	95.8904	97.0588	26.9231	28.5714	41.0714	0.960145	0.00235096
TESK1	6.30899	6.41227	6.23164	5.39779	5.24984	5.14685	100	94.2308	98.6111	34	25.5814	44.8276	0.953793	0.00315325
ELP1	7.60207	7.53484	7.61393	5.68294	5.69136	5.85973	87.5	88.0282	97.5	20.8333	31.25	55.5556	0.951778	0.00343203
FANCG	4.37236	4.27423	4.49492	3.80233	4.02485	4.0256	83.3333	56.7568	88	14.2857	14.2857	12.5	0.938084	0.00563178
SCN3A	8.35947	8.3852	8.29961	7.63763	7.87013	7.39041	100	99.4737	100	50.7692	29.4118	30.7692	0.90552	0.0129681
NICN1	5.73478	5.54042	5.41713	5.06856	4.9471	4.78158	84.8485	82.8571	93.5484	29.0323	25.3521	31.0345	0.896829	0.0154173
LGI4	3.7065	3.93022	3.72615	2.8878	2.9935	2.84366	87.5	85	97.2973	26.6667	20	50	0.892525	0.0167057
RABGGTB	5.2162	5.24449	5.1916	4.98747	5.09515	5.11721	98.4375	89.404	95.6044	10.1852	11.5702	23.0769	0.88772	0.0182025
PTS	4.60803	4.59642	4.83151	4.41782	4.22862	4.09675	91.0112	86.2385	92	15.5689	10.8696	16.7883	0.878743	0.0211634
VARS2	6.48702	6.48922	6.22915	5.8074	6.08949	5.7687	98.1818	98.4	99.2188	20	13.8461	19.4444	0.867909	0.0250196
SEC61A2	6.17781	6.04774	6.33235	5.7744	5.79017	5.92838	100	100	99.2908	40.7407	39.1892	36.7347	0.867845	0.0250436
SUN1	7.2438	7.25298	7.30275	7.36587	7.60326	7.53712	100	96.2963	94.7368	0	4.16667	0	-0.841918	0.0355097
FBXO22	4.77468	4.89918	4.6752	5.28759	5.29893	4.9781	95.2381	89.3204	88.5496	25.4902	27.6596	25.5319	-0.846165	0.0336777
RNASET2	2.16324	2.13855	2.2154	2.40747	2.42522	2.67954	100	70.5882	89.4737	22.2222	50	20	-0.854583	0.0301817
GART	6.06849	6.04545	6.12229	6.19131	6.16011	6.18663	90	93.9394	93.4783	14.8148	10.2041	17.5439	-0.885679	0.0188569
TSPAN11	5.04275	4.89408	4.56124	6.13595	6.03348	5.60447	100	94.4444	97.2973	19.0476	15.9091	20	-0.930331	0.00711166
MYBBP1A	5.15241	5.20524	5.15958	5.27626	5.35659	5.38754	91.3043	85.7143	94.7368	14.2857	13.7931	9.52381	-0.933341	0.00651694
SLC17A5	4.40922	4.31549	4.37232	4.70786	4.68387	4.56659	100	85.7143	79.5455	10.5263	11.1111	26.9231	-0.942583	0.00485043
INTS10	5.63161	5.68222	5.75927	5.96193	5.96479	5.98925	84.2105	91.3043	86.5854	26.1364	17.2414	24.6377	-0.954823	0.0030153
SLC35A5	5.69269	5.78586	5.79264	6.16081	6.16674	6.10702	100	100	100	32.4675	39.5062	26.3158	-0.96598	0.00171634
HIRA	6.79422	6.84319	6.76939	7.28537	7.23119	7.17358	100	98.7421	100	44.7761	40.6504	45.1613	-0.984592	0.000354275
RHOT2	6.06354	6.25215	5.99523	5.93747	5.95046	5.82741	100	96.5035	91.25	50	29.7297	37.5	0.757473	0.0810963
ZNF767P	4.84555	4.83501	4.6337	4.48406	4.70679	4.4355	82.3529	87.5	85.3658	20.5128	20	8.33333	0.75586	0.0821306
WRAP73	3.78072	3.84473	3.79231	3.29964	3.39449	3.78831	100	100	100	37.5	28.5714	37.5	0.736342	0.0951093
WDR41	5.75946	5.92148	5.8338	5.65446	5.5311	5.16144	88.4615	89.2308	92.5466	3.84615	3.6036	19.1177	0.703689	0.118692
ZMYND11	7.04484	7.15906	7.10627	7.04466	6.96788	6.9784	77.5862	63.5135	63.2979	2.3622	6.25	11.9266	0.691892	0.127771
HECW1	6.72176	6.68738	6.63727	6.5764	6.60707	6.28797	58.8235	73.4694	75	24.3243	8.16327	8.57143	0.679638	0.137508
NRCAM	8.02186	8.07249	7.89929	7.8743	8.00198	7.72779	91.3461	86.2745	93.2735	32.3171	23.8889	27.3585	0.517127	0.293455
NUP93	6.27516	6.19319	6.63201	5.79042	5.94758	6.58334	100	99.1597	99.6377	32.1839	27.6786	34.127	0.450319	0.370181
CERT1	5.66465	5.759	5.71802	5.61387	5.73772	5.62116	70	72.8571	71.875	16.6667	10.4478	20.3704	0.44624	0.37507
WSCD1	5.34951	5.39162	5.63633	5.30682	5.2746	5.47693	100	100	100	45.4545	28.2051	34.4828	0.431813	0.392538
PPA1	6.10586	5.92232	6.17128	6.00475	5.98274	6.0454	100	96.4286	99.2481	28.6822	28.5714	36.5385	0.381863	0.455047
CLASP2	9.22777	9.33917	9.22595	9.23446	9.28163	9.06154	93.5829	92.3414	96.4349	28.2192	26.7568	31.0861	0.380666	0.456582
DDI2	2.23539	2.63869	2.92969	2.44266	2.44716	2.80169	85.7143	96.4286	100	28.5714	12.5	60	0.377967	0.460047
BRI3BP	1.22361	1.30656	1.6642	0.925598	1.29213	1.56503	100	100	100	41.6667	20	60	0.374079	0.465054
NIFK	3.63717	3.63665	3.95277	3.61965	3.75706	3.73356	89.6552	96.9697	98.4848	22.2222	44.4444	51.8518	0.316399	0.541239
TLCD3A	3.96883	4.06334	4.14013	3.90682	4.02485	4.07048	100	92	95.2381	37.5	29.0323	27.7778	0.284381	0.584928
CSPP1	4.43498	4.35807	4.21641	4.1709	4.48345	4.07489	100	93.75	100	22.2222	17.3913	37.5	0.193829	0.712897
TNR	5.94841	5.70083	6.53552	5.75936	5.86441	6.31246	100	94.8718	94.6903	24.1379	32.1429	31.0345	0.147903	0.779764
FBRS	6.82475	6.81918	6.52381	6.86122	6.72065	6.52003	100	98.4	97.6378	33.871	25.2033	38.7097	0.0513455	0.923049
XPNPEP1	6.10425	6.1382	6.18776	6.0821	6.07283	6.26884	100	99.3421	100	23.8095	23.1482	25.6881	0.0343278	0.948529
HYOU1	7.60036	7.44938	7.85934	7.53743	7.49056	7.86785	100	100	100	18.1287	16.2791	20.6897	0.0340247	0.948983
SCN9A	7.5002	8.02664	7.15029	7.55395	7.82737	6.84785	100	100	99.1071	32.6923	32.3529	54.8387	0.0159252	0.976114
DRGX	3.82815	4.02655	3.77059	3.84679	3.94998	3.6882	93.3333	86.9565	100	41.6667	28.5714	45.4545	0.00334985	0.994975
FRAS1	6.25505	6.0246	6.48849	6.24628	6.26806	6.26595	100	100	100	28.5714	37.5	30	-0.0121512	0.981774
SESN3	6.80808	6.6864	6.87334	6.82056	6.69909	6.94505	100	100	97.1429	53.3333	25	47.3684	-0.0168265	0.974763
SBF1	8.40808	8.42668	8.25827	8.42837	8.4088	8.29212	81.4286	80.7018	75.7576	14.8936	7.80142	13.6364	-0.0567041	0.915035
BMPR1A	5.2427	5.18452	4.95337	5.33518	5.14299	4.93749	100	100	100	20	18.8679	26.3158	-0.0776185	0.883806
CCDC126	2.62379	2.61409	3.13907	2.92974	2.80245	2.91429	100	78.5714	100	26.3158	36.3636	44.4444	-0.124457	0.814278
TMEM263	3.09378	3.304	3.38399	3.17962	3.35441	3.30825	71.4286	58.8235	51.6129	0	13.6364	0	-0.208491	0.691795
RCHY1	5.9591	6.17369	5.79735	6.22032	6.09905	5.8813	93.75	91.4573	92.5	23.7288	17.284	12.931	-0.246163	0.638213
AMT	4.03097	4.02655	4.07519	4.19174	4.18685	3.81493	100	95.2381	88.6792	11.1111	5.26316	28.5714	-0.252714	0.628999
HCFC2	4.53843	4.81896	4.94734	4.89522	5.04926	4.66352	100	87.5	100	31.25	16.6667	17.6471	-0.300966	0.562182
NIPAL3	6.15784	6.13099	5.50605	6.45312	6.24319	5.59989	59.2593	86.3636	91.3793	1.51515	0	5.55556	-0.363408	0.478885
CANX	8.47791	8.42786	8.845	8.74878	8.74846	8.9918	98.5714	99.5305	98.927	46.1268	36.9369	49.1694	-0.581458	0.226107
ADAM23	5.79968	5.82299	5.77298	5.84185	5.85726	5.7863	83.3333	62.7119	63.9535	7.40741	2	23.4043	-0.627422	0.182362
NQO2	3.63717	4.10218	4.17774	4.42663	4.32361	4.49268	100	100	100	9.09091	10	44.4444	-0.711562	0.112797
FAT1	7.21806	6.96488	6.66402	7.69621	7.73702	7.1089	87.5	91.3043	79.3103	11.1111	10.8696	20	-0.746857	0.0880113
TP53BP2	5.56551	5.44836	5.30263	5.70485	5.70849	5.44831	75	80	79.661	23.6842	9.30233	34.7826	-0.747227	0.087766
Legend: In yellow normalized gene expression values (CPM), blue PSI values, Pearson correlation coefficient is included and p-value for correlation

## Sheet: 6_Differentially expressed gene
Names	total	elements
Skiptic exons Downregulated	13	NHLRC3 CSDE1 PLXNB1 LGI4 NUP88 SCN3A ITGB1 COQ5 NICN1 ELP1 HARS2 RNF114 TESK1
Skiptic exons Upregulated	3	TSPAN11 HIRA SLC35A5
Skiptic exons	65	KCNMA1 ZNF767P BRI3BP FRAS1 ATP9B SESN3 WSCD1 NIFK FAM102A BMPR1A XPNPEP1 SBF1 RCHY1 NUP93 FBXO22 HYOU1 ADAM23 SPRK2 HCFC2 RHOT2 NEBL NQO2 PTS NIPAL3 SUN1 TTBK2 FAM66C ENSG00000256591 ZMYND11 WDR41 DDI2 RNASET2 CSPP1 FAT1 NRCAM CANX INTS10 CERT1 LINC00680-GUSBP4 TLCD3A ELP2 STC2 AMT ACTR8 DPY19L1P1 RABGGTB SEC61A2 TMEM263 WRAP73 DRGX GART PPA1 VARS2 CCDC126 TNR MYBBP1A ERMAD SLC17A5 CLASP2 SCN9A …
Downregulated	297	PNCK ANKS1A NSUN2 WDR11-DT SRCIN1 GNG8 FIG4 MIR4453HG AIFM1 EIF2AK2 LINC01963 GFPT1 RBM4B SLTM LINC01128 CNGB1 GRAMD1B RBM12 MOV10 ZNF783 DENND5A SNHG20 GCSHP3 HMGB3 TAF6 CCDC88B RNF170 DIRAS1 BRAP LINC01503 AATK SLC37A3 KMT2D ZNF555 SLC4A8 RCCD1 TUG1 WDR11 TMEM9B-AS1 SPIN2B IGSF3 FBXW8 CHID1 C8orf58 HERC2P2 SORL1 KDM7A PTPRN2 ATAD2B ACTR8 NSD2 HERC2 SKIC3 EXT2 FUBP3 ATP9A SLC2A12 DENR PHF20 EED …
Upregulated	164	TMEM86B MGC16275 NBN AEN ZNF799 NRN1L FAN1 DBP STARD4-AS1 LOC105370943 LRRC71 SLC6A4 NDUFS1 CLEC3A SLC38A5 TFDP2 PHLDA3 CIMAP1B SPAG5 ALPK3 ATP6V1B2 SLC5A7 HS3ST3B1 RGS16 EFNB1 LINC02389 MSH4 KCND1 FLJ16779 AKAP1 OXLD1 SNHG5 MND1 VAMP1 FAS CCAR1 ABCA1 RBM4 LINC00654 CAD CCNB1IP1 SLC6A6 TTLL1 ID1 SLC43A1 ZNF213-AS1 AKAP3 HNRNPM SEC31B TMEM225B PRR22 SAMM50 TRA2A HEATR9 CFAP68 UNC13B ABCA11P ZBED1 …
Names	total	elements
Downregulated Skiptic exons NMD	8	RNF114 LGI4 ELP1 PLXNB1 NUP88 ITGB1 NHLRC3 TESK1
Skiptic exons NMD	29	ACTR8 TP53BP2 FAM102A TSPAN11 WDR41 PPA1 ADAM23 HIRA VARS2 BMPR1A SEC61A2 SPRK2 WSCD1 BRI3BP FANCG ELP2 HCFC2 NIFK HECW1 STC2 SLC17A5 PTS NIPAL3 RNASET2 CSPP1 ATP9B AMT TTBK2 FBXO22
Downregulated	5	SCN3A HARS2 COQ5 CSDE1 NICN1
